# Supplementary material for: Diagnostic Performance of a Molecular Assay in Synovial Fluid Targeting Dominant Prosthetic Joint Infection Pathogens
Source: Microorganisms. 2024 Jun 19;12(6):1234. doi: 10.3390/microorganisms12061234 (PMC11206145; doi:10.3390/microorganisms12061234)
Supplement: Supplementary file 1 [file microorganisms-12-01234-s001.zip]

Archive with 1 entries (1 files):
- microorganisms-3023239-supplementary.pdf
